# Supplementary material for: Beyond Multiparametric MRI and towards Radiomics to Detect Prostate Cancer: A Machine Learning Model to Predict Clinically Significant Lesions
Source: Cancers (Basel). 2022 Dec 14;14(24):6156. doi: 10.3390/cancers14246156 (PMC9776977; doi:10.3390/cancers14246156)
Supplement: Supplementary file 1 [file cancers-14-06156-s001.zip]

Archive with 1 entries (1 files):
- cancers-2053183-supplementary.pdf
